# Supplementary material for: Small Extracellular Vesicles Containing miR-34c Derived from Bone Marrow Mesenchymal Stem Cells Regulates Epithelial Sodium Channel via Targeting MARCKS
Source: Int J Mol Sci. 2022 May 6;23(9):5196. doi: 10.3390/ijms23095196 (PMC9101277; doi:10.3390/ijms23095196)
Supplement: Supplementary file 1 [file ijms-23-05196-s001.zip]

Archive with 1 entries (1 files):
- ijms-1689549-supplementary.pdf
